# Supplementary material for: Onset of persistent surface ocean oxygenation during the Great Oxidation Event
Source: Nat Commun. 2025 Dec 9;16:10190. doi: 10.1038/s41467-025-66323-5 (PMC12690087; doi:10.1038/s41467-025-66323-5)
Supplement: Supplementary file 3 — Supplementary Data 1 [file 41467_2025_66323_MOESM3_ESM.xlsx]

## Sheet: Geochemical and V isotopic data
			Data from Poulton et al. (2021), Bekker et al. (2004), and Luo et al. (2016)															Data previously reported in Ostrander at al. (2024)									Data first reported this study. Note that all elemental data in this study and Ostrander et al. (2024) were determined during the same analytical runs. Leached V and V isotopic data generated from aliquots of same leach solutions used to generate Tl isotopic data in Ostrander et al. (2024)
EBA-2 core depth	Formation/ Member	Sample	δ34SSO2	Δ33SSO2	δ34SSF6	Δ33SSF6	Δ36SSF6	TOC (%)	Al (%)	FeT (%)	FeAVS (%)	FePy (%)	FeHR (%)	FePRS (%)	FeHR/FeT	FeHR*/FeT	FePy/FeHR	Mo (ppm)	Mo/Al (ppm/wt%)	Mo EF	U (ppm)	U/Al (ppm/wt%)	U EF	Tlauth	ε205Tlauth	2SD	V (ppm)	V/Al (ppm/wt%)	V EF	Vauth (ppm)	δ51Vauth	2SD	δ51Vauth errors are presented as the larger of either the 2SD uncertainty of BDH analyses run in the same sequences, or the 2SD of replicate analyses of the samples.
																		BULK ROCK						LEACH			BULK ROCK			LEACH
794	Reitfontein		0.09	0.01				0.05	7.52	7.894	0.075	0.046	0.672	2.491	0.0851279	0.20074	0.0684524
794	Reitfontein				1.172	0.118	0.054
794.1	Reitfontein				-0.474	0.128	-0.113
794.5	Reitfontein		-1.71	0.2
795.5	Reitfontein		-1.42	0.06				0.02	5.45	6.327	0.162	0.038	0.786	1.626	0.124229	0.200365	0.0483461	1.14658	0.210381	1.55882	4.17722	0.766463	2.31371	18.5074	-2.59312	0.3	184.573	33.8665	2.84549
795.5	Reitfontein				0.132	0.128	0.004
795.6	Reitfontein				1.464	0.099	-0.098
796.35	Reitfontein		-2.22	0.16
802	Reitfontein	802 #1	-3.36	0.16				0.06	5.95	5.901	0.059	0.04	0.573	2.436	0.0971022	0.298312	0.069808	2.56634	0.431317	3.19585	5.26084	0.884175	2.66905	55.5377	-1.97896	0.488533	139.317	23.4147	1.96731
802.7	Reitfontein		-1.5	0.65				0.17	4.52	6.842	0.038	0.031	1.285	3.601	0.187811	0.575418	0.0241245	9.12241	2.01823	14.9541	5.7563	1.27352	3.84436	80.9666	-0.958403	0.736661	175.503	38.828	3.26235
803.5	Timeball Hill		-3.58	0.16
803.7	Timeball Hill		-3.98	0.17
804.1	Timeball Hill		-3.67	0.15
804.3	Timeball Hill		-4.32	0.13
804.5	Timeball Hill		-3.84	0.17
805.8	Timeball Hill		-4.75	0.09
806.8	Timeball Hill		-4.29	0.07
808	Timeball Hill		-1.08	1.32				0.3	6.98	4.473	BD	0.018	0.6	1.499	0.134138	0.141514	0.03	3.24225	0.464506	3.44176	6.52459	0.934755	2.82173				124.149	17.7864	1.49442
819	Timeball Hill							0.07	6.77	4.699	BD	0.015	0.388	1.285	0.0825708	0.083	0.0386598
824.8	Timeball Hill		-2.03	0.09
830	Timeball Hill							0.1	5.61	4.049	BD	0.003	0.42	1.18	0.103729	0.104043	0.00714286
833.5	Timeball Hill							0.19	8.34	4.735	BD	0.003	0.331	1.648	0.069905	0.07	0.00906344
849.8	Timeball Hill		5.35	0.11
850	Timeball Hill	850 #1	-0.61	0.25				0.4	6.94	4.904	0.004	0.024	0.57	2.123	0.116232	0.251915	0.0421053	5.71287	0.823181	6.09937	13.5878	1.95789	5.91026	118.67	-0.816697	0.3	176.284	25.4011	2.13422	32.5562	-0.914727	0.151203
868	Timeball Hill		-5.57	0.38				0.15	3.24	3.105	BD	0.003	0.302	1.576	0.0972625	0.385971	0.00993377	2.64415	0.816097	6.04688	6.58129	2.03126	6.13175	55.157	-0.243764	0.3	91.4883	28.2371	2.3725	14.1526
876.1	Timeball Hill		-1.74	0.16
894	Timeball Hill	894 #2						0.29	6.81	4.938	BD	0.01	0.702	2.365	0.142163	0.33149	0.014245	1.29173	0.189681	1.40545	6.39642	0.939269	2.83536	127.137	-1.77602	0.58837	149.935	22.017	1.84988	24.0357	-0.823226	0.151203
896.6	Timeball Hill		-1.24	0.1
912	Timeball Hill	912 #1						0.38	7.24	5.797	BD	0.006	0.703	2.894	0.12127	0.358075	0.00853485	2.46373	0.340294	2.52141	9.08648	1.25504	3.78857	73.7317	-1.06917	0.447443	184.437	25.4747	2.1404	40.1877	-0.746463	0.270478
943	Timeball Hill		2.27	1.57	2	1.935	-1.236	0.86	10.37	6.676	BD	0.05	0.821	3.504	0.122978	0.321739	0.0609013	2.39303	0.230764	1.70985	9.76891	0.942036	2.84371	158.357	-0.893897	0.332368	198.45	19.1369	1.6079	32.589	-0.82589	0.182358
943.1	Timeball Hill		-2.48	0.16
947.5	Timeball Hill		-2.28	0.11				0.86	7.63	8.544	BD	0.004	0.346	2.89	0.0404963	0.191186	0.0115607
948.3	Timeball Hill		-2.41	0.13
967.7	Timeball Hill		-6.05	0.11
993.7	Timeball Hill		-5.3	0.08
994	Timeball Hill		-6.96	0.15				0.66	8.56	3.451	BD	0.017	0.303	1.257	0.0878006	0.088	0.0561056	1.72014	0.200951	1.48895	9.87368	1.15347	3.48196	93.8535	-1.89155	0.652425	145.59	17.0082	1.42904
1002	Timeball Hill		-7.26	0.12				0.17	6.81	6.28	BD	0.005	0.62	2.159	0.0987261	0.214893	0.00806452
1007	Timeball Hill		-8.64	0.19				0.46	10.27	5.637	0.002	0.009	0.392	1.869	0.0695405	0.07	0.0229592
1011	Timeball Hill		-8.53	0.18
1012.5	Timeball Hill		-5.23	1.01	-4.211	1.354	-0.809	0.45	11.61	4.779	BD	0.018	0.428	1.81	0.0895585	0.09	0.0420561	0.775911	0.0668312	0.495187	6.38605	0.550047	1.66042	126.403	-1.59145	0.751253	150.665	12.9772	1.09035
1013	Timeball Hill		-8.4	0.12				0.5	9.49	4.317	BD	0.011	0.302	1.259	0.069956	0.07	0.0364238
1020	Timeball Hill		-7.44	0.06				0.18	11.1	24.43	BD	0.012	1.483	9.271	0.0607041	0.344837	0.00809171
1022	Timeball Hill		-7.29	0.13				0.12	9.06	3.359	BD	0.008	0.204	1.051	0.0607324	0.061	0.0392157
1037.3	Timeball Hill		-8.18	0.1
1091	Timeball Hill	1091 #1	2.51	2.07				0.28	11.13	5.465	BD	0.015	0.713	2.987	0.130467	0.24935	0.0210379	3.25413	0.292375	2.16636	9.60175	0.862691	2.6042	121.477	-1.39926	0.345445	139.639	12.5462	1.05414	21.1336	-0.75708	0.152002
1097	Timeball Hill	1097	-5.8	-0.17	-5.809	0.086	-0.072	0.2	3.95	26.09	0.023	0.034	4.096	10.62	0.156995	0.53207	0.00830078	14.4753	3.66463	27.1531	25.4364	6.4396	19.4391	43.3656	-2.33665	0.3	546.218	138.283	11.6186	338.032	-0.676501	0.182358
1104	Timeball Hill	1104	-8.58	-0.03				0.14	6.6	11.11	BD	0.012	1.018	3.758	0.0916292	0.305196	0.0117878	2.55713	0.387444	2.87077	7.24104	1.09713	3.31189	40.9335	-1.05307	0.3	132.62	20.0939	1.6883	36.0852	-0.824021	0.151203
1112	Timeball Hill							0.29	12.54	5.598	BD	0.006	0.758	3.022	0.135406	0.204823	0.00791557
1153.92	Timeball Hill		-29.75	0.095			-0.5
1183	Timeball Hill		6.69	0.14	6.998	0.198	-0.294	0.31	13.26	5.396	BD	0.053	0.334	1.298	0.0618977	0.062	0.158683	6.11541	0.461192	3.41721	4.88889	0.368695	1.11298	105.601	-1.98266	0.3	172.82	13.0332	1.09506
1191	Timeball Hill							0.29	7.69	4.471	BD	0.005	0.419	1.278	0.0937151	0.094	0.0119332
1202	Timeball Hill		3.89	-0.01				0.3	12.9	5.117	BD	0.005	0.342	1.26	0.066836	0.067	0.0146199							59.6308	-1.66059	0.3
1202.5	Timeball Hill		9.39	0.36				0.4	12.11	4.931	BD	0.008	0.295	1.146	0.0598256	0.06	0.0271186	1.27661	0.105418	0.781092	6.74505	0.556982	1.68136				176.719	14.5928	1.2261
1215.5	Timeball Hill							0.3	7.44	4.333	BD	0.007	0.355	0.983	0.0819294	0.082	0.0197183
1224	Timeball Hill		6.49	0.74				0.39	9.81	4.324	BD	0.027	0.444	1.171	0.102683	0.103	0.0608108	1.51379	0.154311	1.14337	7.34848	0.749081	2.26124	107.156	-1.82649	0.3	165.596	16.8804	1.4183
1231.5	Timeball Hill							0.31	5.97	3.921	BD	0.002	0.406	0.793	0.103545	0.104	0.00492611
1239.5	Timeball Hill		2.24	0.16
1242.5	Timeball Hill		8.78	-0.04				0.22	4.73	2.983	BD	0.025	0.865	0.662	0.289977	0.29	0.0289017
1253.5	Timeball Hill		3.83	0.7				0.63	9.05	5.264	BD	0.014	0.434	1.197	0.0824468	0.082	0.0322581
1259	Timeball Hill		1.75	1.37				0.48	9.6	5.184	BD	0.01	0.486	1.244	0.09375	0.094	0.0205761	1.9537	0.20351	1.50791	7.6936	0.801417	2.41923	88.2835	-2.16113	0.316431	187.849	19.5676	1.64408
1266	Timeball Hill		0.18	-0.03	0.574	0.071	0.268	0.5	7.66	5.402	BD	0.16	0.755	0.937	0.139763	0.14	0.211921
1275.5	Timeball Hill		6.63	2.86				0.68	10.15	5.386	BD	0.021	0.335	1.288	0.0621983	0.062	0.0626866	2.18673	0.215442	1.59632	6.49918	0.640313	1.93291	103.639	-2.30342	0.3	165.016	16.2578	1.36599
1284	Timeball Hill		1.91	0.56				0.59	8.52	5.36	BD	0.015	0.818	1.241	0.152612	0.153	0.0183374
1288.3	Timeball Hill							0.76	9.14	4.446	BD	0.009	0.551	1.112	0.123932	0.124	0.0163339
1296	Timeball Hill		3.61	1.02				0.69	7.17	4.033	BD	0.011	0.752	1.217	0.186462	0.186	0.0146277
1301.5	Timeball Hill							0.92	9.48	4.627	BD	0.009	0.542	0.991	0.117139	0.117	0.0166052
1304	Timeball Hill		-0.06	-0.02				0.69	10.88	4.246	BD	0.096	0.579	1.001	0.136364	0.136	0.165803	1.86403	0.171326	1.26945	9.79192	0.899993	2.7168	114.183	-1.82414	0.453788	133.301	12.2519	1.02941
1304.1	Timeball Hill				-0.673	0.034	0.124
1312	Timeball Hill		7.6	0.44				0.95	9.15	3.838	BD	0.026	1.203	1.234	0.313445	0.313	0.0216126
1316	Timeball Hill		1.2	0.51				1.2	9.62	2.667	BD	0.018	0.971	0.897	0.364079	0.364	0.0185376
1319	Timeball Hill	1319						1.11	7.36	3.333	BD	0.025	1.318	1.388	0.39544	0.395	0.0189681	5.63258	0.765297	5.67047	8.71403	1.18397	3.57404	123.177	-2.43651	0.3	160.557	21.8148	1.8329	20.7236	-1.05574	0.182358
1324.5	Timeball Hill							0.51	9.99	1.026	BD	0.032	0.133	0.303	0.12963	0.13	0.240602
1324.6	Timeball Hill		-0.84	0.07	-1.046	0.065	0.215	0.29	4.84	6.501	BD	0.47	5.363	1.004	0.82495	0.825	0.0876375
1324.6	Timeball Hill
1325.5	Timeball Hill		10.68	0.02	10.876	0.117	0.348	0.63	7.98	1.586	BD	0.056	0.472	0.513	0.297604	0.298	0.118644
1327	Timeball Hill	1327	16.73	-0.13				0.68	7.65	7.232	BD	0.041	2.763	2.771	0.382052	0.543014	0.0148389	1.34992	0.176461	1.30749	6.19746	0.810126	2.44552	167.585	-3.02412	0.3	123.791	16.1819	1.35961	26.5227	-0.847579	0.182358
1329.8	Timeball Hill		-1.55	-0.21	-1.807	0.081	-0.294	1.89	8.91	9.339	BD	0.284	2.38	2.814	0.254845	0.355899	0.119328
1330	Timeball Hill	1330	-27.07	0.18				3.49	4.38	14.86	0.003	0.091	6.818	4.989	0.458816	0.732856	0.013347	1.26976	0.289898	2.14801	5.61767	1.28257	3.87169	127.354	-1.76708	0.3	125.895	28.7432	2.41503	64.0026	-1.12748	0.184227
1331.5	Timeball Hill	1331.5	-7.82	0.21				1.09	5.75	8.27	52	0.063	3.995	2.507	0.483071	0.640256	0.0157697	1.07793	0.187466	1.38903	10.0818	1.75336	5.29283	160.388	-1.0265	0.3	248.582	43.2317	3.63235	27.9037	-1.02174	0.143551
1331.98	Timeball Hill							1.1	8.68	6.871	BD	0.027	1.324	1.693	0.192694	0.193	0.0203927
1332.01	Timeball Hill							1.23	8.81	6.317	BD	0.058	2.316	2.596	0.36663	0.484774	0.0250432
1332.04	Timeball Hill							1.3	5.68	3.723	BD	0.05	1.162	1.423	0.312114	0.373889	0.0430293
1332.07	Timeball Hill		-3.22	-0.02				1.17	5.32	3.998	BD	0.105	1.959	1.315	0.489995	0.539312	0.0535988
1332.08	Timeball Hill				-2.099	0.566	-0.221
1332.1	Timeball Hill		6.64	0.1				1.14	7.73	2.792	BD	0.086	0.705	0.964	0.252507	0.253	0.121986
1332.6	Timeball Hill							1.72	8.78	3.579	BD	0.033	0.711	1.033	0.198659	0.199	0.0464135
1332.7	Timeball Hill	1332.7 #2	-6.65	0.09				1.82	7.25	2.064	0.008	0.028	0.363	0.742	0.175872	0.176	0.077135	0.444106	0.061256	0.453877	4.98055	0.686972	2.07376	105.317	-0.4	0.3	144.294	19.9026	1.67223	12.7024	-1.0116	0.15
1332.8	Timeball Hill		-17.88	0.14				2.81	8.53	3.155	BD	0.162	0.699	0.964	0.221553	0.222	0.23176
1333.7	Timeball Hill	1333.7	-20.48	0.69				4.51	4.54	1.863	0.2	0.45	1.107	0.751	0.594203	0.594	0.406504	2.69421	0.593438	4.39709	12.1851	2.68393	8.10196	92.9053	-0.172806	0.3	240.367	52.9442	4.4484	17.3862	-1.42422	0.105183
1334.2	Timeball Hill		-6.91	-0.08				3.74	5.76	2.501	0.034	0.187	0.808	0.944	0.323071	0.323	0.231436
1334.3	Timeball Hill	1334.5 A	-27.61	0.01	-27.629	0.098	-1.87	3.3	3.65	3.955	BD	0.824	2.041	1.815	0.516056	0.781375	0.403724	2.79083	0.764612	5.6654	12.5509	3.43862	10.3801	1373.52	-3.70225	0.3	141.193	38.6829	3.25016	43.6805	-1.03783	0.0958429
1334.36	Timeball Hill		-28.52	0.04				2.17	3.22	22.57	BD	0.419	14.22	7.107	0.63004	0.914893	0.0294655
1334.39	Timeball Hill		-12.32	-0.09				2.54	3.11	23.95	0.011	0.143	12.97	7.944	0.541545	0.845923	0.0110254
1334.43	Timeball Hill		-8.56	-0.05				2.5	3.69	22.64	0.01	0.14	11.07	7.5	0.488958	0.785895	0.0126468
1334.46	Timeball Hill		-17.63	-0.06				2.27	3.61	22.49	0.007	0.096	7.397	8.225	0.328902	0.661066	0.0129782
1334.5	Timeball Hill	1334.5 G	-30.43	0.12				1.95	3.51	15.2	BD	5.032	6.888	2.585	0.453158	0.574906	0.730546	47.1467	13.4321	99.5254	6.70762	1.911	5.76873	19006.9	-3.84214	0.3	158.388	45.1247	3.7914	31.8526	-0.870236	0.0912077
1334.6	Timeball Hill		-15.69	0.11				2.92	6.7	2.288	BD	0.089	0.43	ND	0.187937	0.188	0.206977
1335.54	Rooihoogte		-27.6	0.11				1.25	1.77	34.71	BD	0.665	2.544	4.348	0.073293	0.187908	0.261399
1335.6	Rooihoogte		-28.25	0.25				3.22	2.3	10.66	0.005	1.56	2.337	2.608	0.219231	0.418633	0.667522
1335.66	Rooihoogte							1.25	2.19	30.73	0.03	1.549	4.112	1.949	0.133811	0.182237	0.376702
1335.72	Rooihoogte		-30.11	0.16	-29.643	0.152	-0.564	3.6	1.8	8.061	0.013	1.521	2.169	1.344	0.269073	0.388831	0.701245
1335.78	Rooihoogte	1335.4 Q	-28.43	0.19				4.36	2.66	6.524	BD	1.158	2.333	1.607	0.357603	0.518302	0.496357	3.12554	1.17502	8.7063	7.4309	2.79357	8.43293	1331.46	-3.48957	0.390034	199.552	75.0196	6.30319	68.4611	-1.49669	0.0875154
1335.84	Rooihoogte		-29.67	0.25				2.37	3.13	18.34	BD	1.154	7.304	5.987	0.398255	0.688725	0.157996
1335.93	Rooihoogte		-28.96	0.21				3.03	2.47	11.94	BD	0.582	4.951	5.21	0.414657	0.807936	0.117552
1335.97	Rooihoogte		-25.23	0.1				2.59	3.64	18.1	BD	1.895	5.844	6.744	0.322873	0.653191	0.324264
1336.03	Rooihoogte		-17.14	0.18				2.79	4.07	15.37	0.007	0.284	7.273	4.782	0.473195	0.728651	0.0390485
1336.09	Rooihoogte		-29.01	0.1				2.24	2.55	21.31	BD	1.268	9.86	7.924	0.462694	0.809217	0.1286
1336.14	Rooihoogte	1335.4 K	-23.88	0.08				2.07	2.28	20.84	BD	1.12	8.881	10.51	0.426152	0.907234	0.126112	1.67215	0.733401	5.43414	5.27646	2.31424	6.98596	967.252	-3.3075	0.3	67.3604	29.544	2.48231	31.4413	-1.17449	0.134608
1336.19	Rooihoogte	1335.4 J	-25.79	0.08				2.19	2.37	16.77	0.004	0.65	6.87	8.094	0.40966	0.862899	0.0946143	1.37544	0.580355	4.30015	3.79273	1.60031	4.83083	874.734	-3.71403	0.3	86.8381	36.6406	3.07856	40.735	-0.998878	0.1021
1336.23	Rooihoogte		-27.82	0.16				2.87	2.17	13.78	BD	2.194	6.696	4.632	0.485922	0.789247	0.327658
1336.27	Rooihoogte		-12.48	0.1				2.49	2.31	18.84	0.02	0.51	8.325	8.46	0.441879	0.865083	0.0612613
1336.29	Rooihoogte		-28.47	0.08	-28.303	0.146	-0.399	2.65	2.59	12.04	BD	1.354	5.803	3.762	0.481977	0.749199	0.233328
1336.33	Rooihoogte		-28.08	0.15				1.97	2.96	18.21	BD	0.83	8.536	8.966	0.468753	0.927189	0.0972352
1336.33	Rooihoogte		24.61	0.014			0.1
1336.33	Rooihoogte		-24.74	0.095			-0.5
1336.35	Rooihoogte		-27.38	0.21				1.05	1.99	29.34	0.034	3.372	5.192	2.473	0.17696	0.246999	0.649461
1336.39	Rooihoogte		-10.42	-0.08				2.93	5.5	1.872	BD	0.086	0.349	0.709	0.186432	0.186	0.246418
1336.44	Rooihoogte	1335.4 C	-25.61	0				2.95	3.36	2.286	BD	0.485	0.858	0.621	0.375328	0.375	0.565268	2.36648	0.704308	5.21858	7.86462	2.34066	7.06573	1716.07	-3.97419	0.3	156.68	46.631	3.91796	34.8393	-1.10278	0.0816473
1336.47	Rooihoogte	1335.4 B	-21.2	0.07				2.01	1.93	8.836	BD	0.289	3.883	3.352	0.439452	0.772869	0.074427	1.73353	0.898203	6.65525	8.49064	4.3993	13.2801	729.811	-3.00179	0.3	132.081	68.4356	5.75	30.8195	-0.924675	0.0875154
1336.5	Rooihoogte	1335.4 A	-30.22	0.13				2.53	4.67	11.62	BD	3.187	5.422	2.338	0.466609	0.583398	0.58779	12.6211	2.7026	20.0249	7.072	1.51435	4.57134	5508.24	-4.68382	0.3	124.211	26.5976	2.23475	20.1475	-1.01332	0.159966
1336.6	Rooihoogte		-32.06	0.121			-0.7
1337	Rooihoogte							0.41	11.56	0.357	BD	0.013	0.043	ND	0.120448	0.12	0.302326
1337.2	Rooihoogte		2.51	2.91	3.257	3.24	-3.028	0.78	3.52	4.253	0.022	0.063	2.05	1.19	0.482013	0.587811	0.0307317							236.798	-1.33166	0.3
1337.24	Rooihoogte		8.76	2.57	8.753	2.979	-3.202	0.64	6.15	2.711	BD	0.058	0.955	0.653	0.352269	0.352	0.060733							271.6	-1.56057	0.3
1337.27	Rooihoogte		7.37	0.4				0.63	6.71	2.159	BD	0.275	0.643	0.625	0.297823	0.298	0.427683							722.098	-2.31446	0.41822
1337.28	Rooihoogte		11.98	0.057			0.1
1337.28	Rooihoogte		11.61	0.06			0.1
1337.28	Rooihoogte		4.55	0.017			0.6
1337.32	Rooihoogte	1337.5 D	12.59	0.27				0.57	8.5	0.893	BD	0.226	0.417	0.519	0.466965	0.467	0.541966	1.11179	0.130799	0.969157	14.7143	1.73109	5.22564	1174.05	-1.69419	0.3	95.8791	11.2799	0.947744	12.15	-1.05157	0.0849153
1337.38	Rooihoogte		11.64	0.3				0.87	4.97	1.875	BD	0.288	0.867	0.721	0.4624	0.462	0.33218							483.699	-2.30479	0.3
1337.43	Rooihoogte	1337.5 F	11.09	0.46				1.37	5.23	1.255	0.007	0.195	0.512	0.559	0.407968	0.408	0.380859	2.22999	0.426384	3.15929	6.51929	1.24652	3.76285	302.637	-2.2432	0.3	105.903	20.2491	1.70134	16.8482	-1.00231	0.184618
1337.5	Rooihoogte				11.316	0.624	-0.243	1.01	2.95	1.679	0.036	0.205	1.12	0.475	0.667064	0.667	0.183036							307.282	-2.3664	0.3
1337.7	Rooihoogte		14.37	-0.04				2.39	4.16	0.564	0.026	0.18	0.307	0.244	0.544326	0.544	0.586319							332.422	-3.16052	0.3
1337.72	Rooihoogte		11.35	-0.11				0.56	8.34	1.253	BD	0.094	0.303	0.472	0.24182		0.310231
1337.73	Rooihoogte				11.558	0.136	0.159
1338.07	Rooihoogte	1338.3 G	-27.17	0.14				1.43	2.16	18.37	0.051	6.585	7.795	1.297	0.424333	0.470145	0.844772	111.831	51.7738	383.618	32.8174	15.1932	45.8637	1323.09	-3.61159	0.3	121.701	56.3433	4.734	30.2732	-0.848891	0.111223
1338.1	Rooihoogte							2.72	1.37	0.562	0.008	0.069	0.334	0.235	0.594306	0.594	0.206587
1338.13	Rooihoogte	1338.13 E	-24.25	0.1				3.01	4.91	2.721	0.04	2.012	2.426	0.766	0.891584	0.892	0.829349	12.2213	2.48905	18.4427	24.3156	4.95225	14.9493	4176.28	-2.34166	0.3	247.582	50.424	4.23666	33.9105	-1.10674	0.162335
1338.17	Rooihoogte		-30.52	0.12	-30.865	0.149	-0.485	2.7	1.94	13.42	0.152	6.68	7.444	2.031	0.554694	0.675767	0.897367	60.0237	30.9401	229.251	16.1642	8.33206	25.1519	15795.7	-3.29552	0.3	252.906	130.364	10.9532	27.685
1338.2	Rooihoogte		-28.32	0.24				1.91	1.85	10.69	0.233	9.032	10.04	1.245	0.939196	1.01979	0.899602
1338.24	Rooihoogte		17.11	-0.22	16.27	0.029	0.076
1338.27	Rooihoogte		-32.22	0.092			-0.8
1338.27	Rooihoogte		-7.5	0.126			0
1338.27	Rooihoogte		-32.55	0.083			-0.7
1338.3	Rooihoogte		-25.29	0.17				1.05	1.87	18.15	0.052	3.505	4.296	0.818	0.236694	0.260069	0.815875
1338.5	Rooihoogte							0.44	14.73	0.221	BD	0.012	0.029	0.043	0.131222	0.131	0.413793
1338.7	Rooihoogte	1338.7						0.56	8.55	0.526	0.028	0.014	0.246	0.154	0.467681	0.468	0.0569106	1.45247	0.169879	1.25872	20.9771	2.45347	7.40625	339.344	-0.969571	0.3	160.523	18.7747	1.57746	14.9469	-0.886628	0.144702
1338.78	Rooihoogte		8.56	0.055			0.4
1339	Rooihoogte	1339	7.33	-0.08	7.195	0.11	0.32	0.41	15.61	0.462	BD	0.14	0.197	0.187	0.426407	0.426	0.71066	2.95557	0.189338	1.4029	21.0597	1.34912	4.07256	790.599	-0.383065	0.3	434.044	27.8055	2.33624	12.3715	-1.21433	0.151203
1340.15	Rooihoogte		15.19	0.159			-0.1
1340.15	Rooihoogte		-5.37	1.75			0
1340.5	Rooihoogte							0.26	9.7	2.21	BD	0.009	0.234	0.637	0.105882	0.106	0.0384615
1340.88	Rooihoogte		1.81	1.765			-0.8
1341.77	Rooihoogte		15.81	0.071			0
1341.77	Rooihoogte		13.21	-0.025			1.6
1341.77	Rooihoogte		14.94	0.337			-0.1
1343	Rooihoogte		15	-0.02	13.994	0.071	-0.132	0.34	5.13	5.495	BD	2.602	2.934	1.065	0.53394	0.534	0.886844	3.39408	0.661613	4.90223	4.75436	0.926776	2.79765	618.007	-5.12756	0.3	129.723	25.2871	2.12463	14.4465
1343.24	Rooihoogte		13.9	0.778			-0.532
1344.5	Rooihoogte	1344.5	8.26	3.62	8.355	3.922	-3.959	0.53	8.73	13.03	BD	0.144	1.211	4.497	0.0929394	0.297427	0.11891	2.15427	0.246767	1.82842	7.28683	0.834688	2.51966	304.538	-0.970104	0.3	331.171	37.9348	3.18731	81.9559	-1.21433	0.151203
1344.55	Rooihoogte		11.12	1.636			-1.364
1344.55	Rooihoogte		10.99	1.491			-1.305
1345.17	Rooihoogte		6.69	5.782			-5.305
1345.17	Rooihoogte		7.79	5.004			-4.425
1345.17	Rooihoogte		7.58	5.012			-4.57
1345.47	Rooihoogte		12.97	1.778			-1.507
1345.47	Rooihoogte		14.61	2.327			-1.98
1345.5	Rooihoogte		6.35	4.71	6.641	5.241	-4.713	0.56	9.29	1.397	BD	0.192	0.285	0.474	0.204009	0.204	0.673684
1346	Rooihoogte		12.59	1.76	12.307	2.078	-2.182	0.39	10.77	1.141	BD	0.193	0.293	0.4	0.256792	0.257	0.658703
1346.1	Rooihoogte		12.94	3.35	12.562	3.796	-3.56	0.32	7.92	2.004	BD	0.304	0.548	0.838	0.273453	0.273	0.554745
1346.12	Rooihoogte	1346.28 #1						0.22	3.25	17.88	0.02	1.18	1.579	1.198	0.088311	0.117209	0.747308	4.93406	1.51817	11.2489	10.1479	3.12243	9.42566	11972.8	-0.0729203	0.3	354.26	109.003	9.1585	18.3676	-0.918209	0.0955831
1346.14	Rooihoogte	1346.2 C	13.13	2.69	13.04	3.119	-3.125	0.32	4.7	13.18	0.021	1.165	1.532	1.223	0.116237	0.134153	0.760444	3.9324	0.83668	6.19939	7.30053	1.55331	4.68895	14216	-0.190664	0.3	351.193	74.7219	6.27818	27.3819	-1.18055	0.124865
1346.16	Rooihoogte	1346.2D	7.74	1.98				0.81	11.94	1.95	BD	0.872	1.039	0.482	0.532821	0.533	0.839269	2.72791	0.228468	1.69284	8.0644	0.67541	2.03885	3537.93	-0.665339	0.3	328.481	27.5109	2.31149	15.3605	-1.25014	0.151203
1346.17	Rooihoogte				14.426	2.432	-2.467
1346.2	Rooihoogte		14.37	2.16				0.34	9.45	5.457	BD	0.765	0.936	1.067	0.171523	0.172	0.817308
1346.28	Rooihoogte		5.99	6.19	6.475	6.696	-6.927
1353.72	Rooihoogte		8	4.592			-3.543
1353.72	Rooihoogte		7.1	4.598			-3.746

## Sheet: Geostandards
Sample	Digestion	δ51Vauth	error		δ51Vauth	2SD	Ref
		Measured			Literature (using same digestion method)
BHVO-2 (a)	Bulk	-0.87523	0.0875154		-0.89	0.08	Prytulak, J., Nielsen, S. G. & Halliday, A. N. Determination of Precise and Accurate 51V/50V Isotope Ratios by Multi-Collector ICP-MS, Part 2: Isotopic Composition of Six Reference Materials plus the Allende Chondrite and Verification Tests. Geostand. Geoanalytical Res. 35, 307–318 (2011)
BHVO-2 (a)	Bulk	-1.00521	0.151203		-0.89	0.14	Bekaert, D. V. et al. Vanadium isotope fractionation during early planetary evolution: Insights from achondrite analyses. Earth Planet. Sci. Lett. 652, 119202 (2025)
					-0.87	0.11	Heard, A. W. et al. Coupled vanadium and thallium isotope constraints on Mesoproterozoic ocean oxygenation around 1.38-1.39 Ga. Earth Planet. Sci. Lett. 610, 118127 (2023)
SCo-1 (a)	2 M HNO3 leach, 130 °C	-0.728296	0.159057		-0.6	0.06	Wu, F. et al. Sedimentary vanadium isotope signatures in low oxygen marine conditions. Geochim. Cosmochim. Acta 284, 134–155 (2020)
SCo-1 (b)	2 M HNO3 leach, 130 °C	-0.542278	0.152002		-0.69	0.09	Heard, A. W. et al. Coupled vanadium and thallium isotope constraints on Mesoproterozoic ocean oxygenation around 1.38-1.39 Ga. Earth Planet. Sci. Lett. 610, 118127 (2023)
AGV-2	Bulk	-0.874216	0.0903416		-0.73	0.09	Wu, F. et al. Sedimentary vanadium isotope signatures in low oxygen marine conditions. Geochim. Cosmochim. Acta 284, 134–155 (2020)
					-0.79	0.12	Bekaert, D. V. et al. Fossil records of early solar irradiation and cosmolocation of the CAI factory: A reappraisal. Sci. Adv. 7, eabg8329 (2021).
					-0.73	0.11	Heard, A. W. et al. Coupled vanadium and thallium isotope constraints on Mesoproterozoic ocean oxygenation around 1.38-1.39 Ga. Earth Planet. Sci. Lett. 610, 118127 (2023)
BDH (a)	n/a	-1.18404	0.0816473	(2SE)	-1.19	0.12	Nielsen, S. G., Prytulak, J. & Halliday, A. N. Determination of Precise and Accurate 51V/50V Isotope Ratios by MC-ICP-MS, Part 1: Chemical Separation of Vanadium and Mass Spectrometric Protocols. Geostand. Geoanalytical Res. 35, 293–306 (2011).
BDH (a)	n/a	-1.2115	0.151203	(2SE)
Errors are presented as the larger of either the 2SD uncertainty of BDH analyses run in the same sequences, or the 2SD of replicate analyses of the samples.

## Sheet: Session by session data
Sample	δ51V	2SD		Depth (m)		Date
1324.6 #2	-0.948178	0.159495		1324.6		2022-06-01
1324.6 #1	-1.39553	0.143024		1324.6		2022-06-01
1330	-1.12748	0.184227		1330		2022-06-01
1331.5	-1.02174	0.143551		1331.5		2022-06-01
1334.5 A	-1.03783	0.0958429		1334.3		2022-06-01
1334.5 G	-0.870236	0.0912077		1334.5		2022-06-01
1335.4 Q	-1.49669	0.0875154		1335.78		2022-06-01
1335.4 K	-1.17449	0.134608		1336.14		2022-06-01
1335.4 J	-0.998878	0.1021		1336.19		2022-06-01
1335.4 C	-1.10278	0.0816473		1336.44		2022-06-01
1335.4 B	-0.924675	0.0875154		1336.47		2022-06-01
1335.4 A	-1.01332	0.159966		1336.5		2022-06-01
1337.5 D	-1.05157	0.0849153		1337.32		2022-06-01
1337.5 F	-1.00231	0.184618		1337.43		2022-06-01
1338.3 G	-0.848891	0.111223		1338.07		2022-06-01
1338.13 E	-1.10674	0.162335		1338.13		2022-06-01
1338.7	-0.886628	0.144702		1338.7		2022-06-01
1346.2 C	-1.18055	0.124865		1346.14		2022-06-01
802 #1	-1.13789	0.152002		802		2023-09-01
850 #1	-0.914727	0.151203		850		2023-09-01
894 #2	-0.823226	0.151203		894		2023-09-01
912 #1	-0.737645	0.603846		912		2023-09-01
943	-0.82589	0.182358		943		2023-09-01
1091 #1	-0.75708	0.152002		1091		2023-09-01
1097	-0.676501	0.182358		1097		2023-09-01
1104	-0.824021	0.151203		1104		2023-09-01
1319	-1.05574	0.182358		1319		2023-09-01
1327	-0.847579	0.182358		1327		2023-09-01
1332.7 #2	-1.0116	0.15		1332.7		2023-09-01
1339	-1.21433	0.151203		1339		2023-09-01
1344.5	-1.21433	0.151203		1344.5		2023-09-01
1346.28 #1	-0.918209	0.0955831		1346.12		2023-09-01
1346.2D	-1.25014	0.151203		1346.2		2023-09-01
Jun 2022 1300+ m depth average	-1.06603	0.0779011	(2SE)	>1300 m		2022-06-01
Sep 2023 1300+ m depth average	-1.07313	0.110719	(2SE)	>1300 m		2023-09-01
BHVO-2 (a)	-0.87523	0.0875154				2022-06-01
BHVO-2 (b)	-1.00521	0.151203				2023-09-01
SCo-1 (a)	-0.728296	0.159057				2022-06-01
SCo-1 (b)	-0.542278	0.152002				2023-09-01
AGV-2	-0.874216	0.0903416				2022-06-01
BDH (a)	-1.18404	0.0816473	(2SE)			2022-06-01
BDH (a)	-1.2115	0.151203	(2SE)			2023-09-01
Errors are presented as the larger of either the 2SD uncertainty of BDH analyses run in the same sequences, or the 2SD of replicate analyses of the samples.
